# Supplementary material for: Artificial Intelligence Assisted Ultrasonic Extraction of Total Flavonoids from Rosa sterilis
Source: Molecules. 2021 Jun 23;26(13):3835. doi: 10.3390/molecules26133835 (PMC8270336; doi:10.3390/molecules26133835)
Supplement: Supplementary file 1 [file molecules-26-03835-s001.zip]

Archive with 1 entries (1 files):
- molecules-1250742-supplementary.pdf
